# Supplementary material for: scTAM-seq enables targeted high-confidence analysis of DNA methylation in single cells
Source: Genome Biol. 2022 Oct 28;23:229. doi: 10.1186/s13059-022-02796-7 (PMC9615163; doi:10.1186/s13059-022-02796-7)
Supplement: Supplementary file 3 — Additional file 3: Table S2. Sequencing details per sample and condition. [file 13059_2022_2796_MOESM3_ESM.xlsx]

## Sheet: Table S2 - Sequencing details
Sample Name	#raw reads	#mapped reads	#cells	#reads assigned to cells	average reads per cell	average reads per amplicon
Blood Undigested	781 M	376 M	4706	204 M	43272.4	299912
Blood Digested	1,148 M	430 M	9583	219 M	22893	323098
Bone Marrow Undigested	600 M	480 M	6130	282 M	46025	415513
Bone Marrow Digested	1,127 M	420 M	5340	170 M	31892.9	250822
M = Million

## Sheet: _56F9DC9755BA473782653E2940F9
jTACY_hpxUyDjKNxxkk_oHDW-Sh4aRVAixrtDyb3LEpUQlROVkJBWjIxWkc4OFA3VlNRWU5MVDJSVy4u
Form1
{586bff97-8402-49d1-97c8-009d9f1530ca}
