# Supplementary material for: scTAM-seq enables targeted high-confidence analysis of DNA methylation in single cells
Source: Genome Biol. 2022 Oct 28;23:229. doi: 10.1186/s13059-022-02796-7 (PMC9615163; doi:10.1186/s13059-022-02796-7)
Supplement: Supplementary file 6 — Additional file 6: Table S5. PCR program for DNA digestion and targeted amplification steps. [file 13059_2022_2796_MOESM6_ESM.xlsx]

## Sheet: Table S5 - PCR program details
Step	Ramp Rate	Temperature	Time	Number of Cycles
1	4 ºC/s	22 ºC	HOLD	1
2	4 ºC/seg	37 ºC	30 min
3		98 ºC	6 min
4	1 ºC/s	95 ºC	30 sec	11
5		72 ºC	10 sec
6		61 ºC	9 min
7		72 ºC	20 sec
8	1 ºC/s	95 ºC	30 sec	13
9		72 ºC	10 sec
10		48 ºC	9 min
11		72 ºC	20 sec
12	4 ºC/s	72 ºC	2 min	1
13		4 ºC	HOLD
